# Supplementary material for: Angiotensin II-Induced Vasoconstriction via Rho Kinase Activation in Pressure-Overloaded Rat Thoracic Aortas
Source: Biomolecules. 2021 Jul 21;11(8):1076. doi: 10.3390/biom11081076 (PMC8391281; doi:10.3390/biom11081076)
Supplement: Supplementary file 1 [file biomolecules-11-01076-s001.zip]

Archive with 1 entries (1 files):
- biomolecules-1254722-supplementary.pdf
